# Supplementary material for: Simulated data on bond of steel reinforcement in self-compacting concrete
Source: Data Brief. 2020 Apr 21;30:105594. doi: 10.1016/j.dib.2020.105594 (PMC7191217; doi:10.1016/j.dib.2020.105594)
Supplement: Supplementary file 1 [file mmc1.xml]

<?xml version="1.0" encoding="utf-8" standalone="no"?>
<data>
  <datasets>
    <author>marian.sabau@gmail.com</author>
    <type>1</type>
    <dataset>
      <name>Bond of steel reinforcement in self-compacting concrete</name>
      <caption />
      <description>The data represent the simulated data obtained using the proposed equation in a previously published research article of the author (Eq. 6), to predict the peak bond stress in self-compacting concrete (SCC). The data consisted of 500 simulations for various concrete grades (C12, C16, C20, C25, C30, C35, C40, C45, and C50) and reinforcing steel bar diameters (10, 12, 16, 20, and 25 mm).</description>
      <filetype>
        <name />
      </filetype>
      <filesize />
      <source>0</source>
      <sourcename>Original Data</sourcename>
      <access>
        <type>1</type>
        <name>Data available in data repository</name>
        <reponame>Mendeley Data</reponame>
        <PersistentId>10.17632/4j8hcv62j3.3</PersistentId>
        <deeplinkurl>https://data.mendeley.com/datasets/4j8hcv62j3/3</deeplinkurl>
      </access>
    </dataset>
  </datasets>
</data>
